# Supplementary material for: The efficiency of universal mitochondrial DNA barcodes for species discrimination of Pomacea canaliculata and Pomacea maculata
Source: PeerJ. 2020 Apr 1;8:e8755. doi: 10.7717/peerj.8755 (PMC7127494; doi:10.7717/peerj.8755)
Supplement: Supplemental Information 7 [file peerj-08-8755-s007.fas]

>MN623417_AN1_COI_KUANTAN
GGTGACCAAAAAATCAAAATAAATGCTGATATAAAATAGGATCTCC
TCCTCCTGCTGGGTCAAAAAAAGATGTATTAAAGTTTCGATCAGTTAATAATATAGTAAT
GGCACCTGCAAGAACTGGTAATGATAAAAGTAATAAAATAGCTGTAATTTTAACCGATCA
TACAAACAAAGGAAGTCGTTCAAATTGTATACCTCGCCATCGTATATTAATTACTGTTGT
AATAAAATTTACTGCTCCTAAAATAGAAGAAGCTCCCGCTAAGTGTAGAGAAAAAATTGC
TAAATCAACAGAACCACCTGCATGAGCTAAATTACCAGCTAAAGGAGGGTATACTGTCCA
TCCCGTTCCGGCACCGCTTTCAACAGCAGCAGATGACAATAAAAGTAATAAAGAAGGCGG
TAACAATCAGAATCTTATATTATTAAGACGTGGAAAAGCTATATCAGGAGCTCCTAATAT
TAATGGCACTAACCAATTACCAAATCCACCAATTATTATAGGCATAACCAAGAAGAAAAT
CATTACAAAAGCATGAGCTGTAACAATAACGTTATAAAGTTGATCATCCCCTAATAGAGC
ACCGGGTTGCCCTAACTCAGCACGAATAAGTAAGCTTAAACCAGCCCCAACTAAACCTGA
TCATACTCCAAATAAGATATAAAGAGTACCAATATC

>MN623418_AN2_COI_KUANTAN
CCAAAAAATCAAAATAAATGCTGATATAAAATAGGATCTCC
TCCTCCTGCTGGGTCAAAAAAAGATGTATTAAAGTTTCGATCAGTTAATAATATAGTAAT
GGCACCTGCAAGAACTGGTAATGATAAAAGTAATAAAATAGCTGTAATTTTAACCGATCA
TACAAACAAAGGAAGTCGTTCAAATTGTATACCTCGCCATCGTATATTAATTACTGTTGT
AATAAAATTTACTGCTCCTAAAATAGAAGAAGCTCCCGCTAAGTGTAGAGAAAAAATTGC
TAAATCAACAGAACCACCTGCATGAGCTAAATTACCAGCTAAAGGAGGGTATACTGTCCA
TCCCGTTCCGGCACCGCTTTCAACAGCAGCAGATGACAATAAAAGTAATAAAGAAGGCGG
TAACAATCAGAATCTTATATTATTAAGACGTGGAAAAGCTATATCAGGAGCTCCTAATAT
TAATGGCACTAACCAATTACCAAATCCACCAATTATTATAGGCATAACCAAGAAGAAAAT
CATTACAAAAGCATGAGCTGTAACAATAACGTTATAAAGTTGATCATCCCCTAATAGAGC
ACCGGGTTGCCCTAACTCAGCACGAATAAGTAAGCTTAAACCAGCCCCAACTAAACCTGA
TCATACTCCAAATAAGATATAAAGAGTACCAATATC

>MN623419_AN3_COI_KUANTAN
TAAAACTTTCCAGTGACCAAAAAATCAAAATAAATGCTGATATAAAATAGGATCTCC
TCCTCCTGCTGGGTCAAAAAAAGATGTATTAAAGTTTCGATCAGTTAATAATATAGTAAT
GGCACCTGCAAGAACTGGTAATGATAAAAGTAATAAAATAGCTGTAATTTTAACCGATCA
TACAAACAAAGGAAGTCGTTCAAATTGTATACCTCGCCATCGTATATTAATTACTGTTGT
AATAAAATTTACTGCTCCTAAAATAGAAGAAGCTCCCGCTAAGTGTAGAGAAAAAATTGC
TAAATCAACAGAACCACCTGCATGAGCTAAATTACCAGCTAAAGGAGGGTATACTGTCCA
TCCCGTTCCGGCACCGCTTTCAACAGCAGCAGATGACAATAAAAGTAATAAAGAAGGCGG
TAACAATCAGAATCTTATATTATTAAGACGTGGAAAAGCTATATCAGGAGCTCCTAATAT
TAATGGCACTAACCAATTACCAAATCCACCAATTATTATAGGCATAACCAAGAAGAAAAT
CATTACAAAAGCATGAGCTGTAACAATAACGTTATAAAGTTGATCATCCCCTAATAGAGC
ACCGGGTTGCCCTAACTCAGCACGAATAAGTAAGCTTAAACCAGCCCCAACTAAACCTGA
TCATACTCCAAATAAGATATAAAGAGTACCAATATCTTT

>MN623420_AN4_COI_KUANTAN
GACCAAAAAATCAAAATAAATGCTGATATAAAATAGGATCTCC
TCCTCCTGCTGGGTCAAAAAAAGATGTATTAAAGTTTCGATCAGTTAATAATATAGTAAT
GGCACCTGCAAGAACTGGTAATGATAAAAGTAATAAAATAGCTGTAATTTTAACCGATCA
TACAAACAAAGGAAGTCGTTCAAATTGTATACCTCGCCATCGTATATTAATTACTGTTGT
AATAAAATTTACTGCTCCTAAAATAGAAGAAGCTCCCGCTAAGTGTAGAGAAAAAATTGC
TAAATCAACAGAACCACCTGCATGAGCTAAATTACCAGCTAAAGGAGGGTATACTGTCCA
TCCCGTTCCGGCACCGCTTTCAACAGCAGCAGATGACAATAAAAGTAATAAAGAAGGCGG
TAACAATCAGAATCTTATATTATTAAGACGTGGAAAAGCTATATCAGGAGCTCCTAATAT
TAATGGCACTAACCAATTACCAAATCCACCAATTATTATAGGCATAACCAAGAAGAAAAT
CATTACAAAAGCATGAGCTGTAACAATAACGTTATAAAGTTGATCATCCCCTAATAGAGC
ACCGGGTTGCCCTAACTCAGCACGAATAAGTAAGCTTAAACCAGCCCCAACTAAACCTGA
TCATACTCCAAATAAGATATAAAGAGTACCAATATCTTT

>MN623421_AN5_COI_KUANTAN
AAAAATCAAAATAAATGCTGATATAAAATAGGATCTCC
TCCTCCTGCTGGGTCAAAAAAAGATGTATTAAAGTTTCGATCAGTTAATAATATAGTAAT
GGCACCTGCAAGAACTGGTAATGATAAAAGTAATAAAATAGCTGTAATTTTAACCGATCA
TACAAACAAAGGAAGTCGTTCAAATTGTATACCTCGCCATCGTATATTAATTACTGTTGT
AATAAAATTTACTGCTCCTAAAATAGAAGAAGCTCCCGCTAAGTGTAGAGAAAAAATTGC
TAAATCAACAGAACCACCTGCATGAGCTAAATTACCAGCTAAAGGAGGGTATACTGTCCA
TCCCGTTCCGGCACCGCTTTCAACAGCAGCAGATGACAATAAAAGTAATAAAGAAGGCGG
TAACAATCAGAATCTTATATTATTAAGACGTGGAAAAGCTATATCAGGAGCTCCTAATAT
TAATGGCACTAACCAATTACCAAATCCACCAATTATTATAGGCATAACCAAGAAGAAAAT
CATTACAAAAGCATGAGCTGTAACAATAACGTTATAAAGTTGATCATCCCCTAATAGAGC
ACCGGGTTGCCCTAACTCAGCACGAATAAGTAAGCTTAAACCAGCCCCAACTAAACCTGA
TCATACTCCAAATAAGATATAAAGAGTACCAATATCTTT

>MN623422_CC1_COI_TASIK_CHINCHIN
ACCAAAAAATCAAAATAAATGCTGATATAAAATAGGATCTCC
TCCTCCTGCTGGGTCAAAAAAAGATGTATTAAAGTTTCGATCAGTTAATAATATAGTAAT
GGCACCTGCAAGAACTGGTAATGATAAAAGTAATAAAATAGCTGTAATTTTAACCGATCA
TACAAACAAAGGAAGTCGTTCAAATTGTATACCTCGCCATCGTATATTAATTACTGTTGT
AATAAAATTTACTGCTCCTAAAATAGAAGAAGCTCCCGCTAAGTGTAGAGAAAAAATTGC
TAAATCAACAGAACCACCTGCATGAGCTAAATTACCAGCTAAAGGAGGGTATACTGTCCA
TCCCGTTCCGGCACCGCTTTCAACAGCAGCAGATGACAATAAAAGTAATAAAGAAGGCGG
TAACAATCAGAATCTTATATTATTAAGACGTGGAAAAGCTATATCAGGAGCTCCTAATAT
TAATGGCACTAACCAATTACCAAATCCACCAATTATTATAGGCATAACCAAGAAGAAAAT
CATTACAAAAGCATGAGCTGTAACAATAACGTTATAAAGTTGATCATCCCCTAATAGAGC
ACCGGGTTGCCCTAACTCAGCACGAATAAGTAAGCTTAAACCAGCCCCAACTAAACCTGA
TCATACTCCAAATAAGATATAAAGAGTACCAATATCTTT

>MN623423_CC2_COI_TASIK_CHINCHIN
CTTTCCAGGTGACCAAAAAATCAAAATAAATGCTGATATAAAATAGGATCTCC
TCCTCCTGCTGGGTCAAAAAAAGATGTATTAAAGTTTCGATCAGTTAATAATATAGTAAT
GGCACCTGCAAGAACTGGTAATGATAAAAGTAATAAAATAGCTGTAATTTTAACCGATCA
TACAAACAAAGGAAGTCGTTCAAATTGTATACCTCGCCATCGTATATTAATTACTGTTGT
AATAAAATTTACTGCTCCTAAAATAGAAGAAGCTCCCGCTAAGTGTAGAGAAAAAATTGC
TAAATCAACAGAACCACCTGCATGAGCTAAATTACCAGCTAAAGGAGGGTATACTGTCCA
TCCCGTTCCGGCACCGCTTTCAACAGCAGCAGATGACAATAAAAGTAATAAAGAAGGCGG
TAACAATCAGAATCTTATATTATTAAGACGTGGAAAAGCTATATCAGGAGCTCCTAATAT
TAATGGCACTAACCAATTACCAAATCCACCAATTATTATAGGCATAACCAAGAAGAAAAT
CATTACAAAAGCATGAGCTGTAACAATAACGTTATAAAGTTGATCATCCCCTAATAGAGC
ACCGGGTTGCCCTAACTCAGCACGAATAAGTAAGCTTAAACCAGCCCCAACTAAACCTGA
TCATACTCCAAATAAGATATAAAGAGTACCAATATCTT

>MN623424_CC3_COI_TASIK_CHINCHIN
CAAAAAATCAAAATAAATGCTGATATAAAATAGGATCTCC
TCCTCCTGCTGGGTCAAAAAAAGATGTATTAAAGTTTCGATCAGTTAATAATATAGTAAT
GGCACCTGCAAGAACTGGTAATGATAAAAGTAATAAAATAGCTGTAATTTTAACCGATCA
TACAAACAAAGGAAGTCGTTCAAATTGTATACCTCGCCATCGTATATTAATTACTGTTGT
AATAAAATTTACTGCTCCTAAAATAGAAGAAGCTCCCGCTAAGTGTAGAGAAAAAATTGC
TAAATCAACAGAACCACCTGCATGAGCTAAATTACCAGCTAAAGGAGGGTATACTGTCCA
TCCCGTTCCGGCACCGCTTTCAACAGCAGCAGATGACAATAAAAGTAATAAAGAAGGCGG
TAACAATCAGAATCTTATATTATTAAGACGTGGAAAAGCTATATCAGGAGCTCCTAATAT
TAATGGCACTAACCAATTACCAAATCCACCAATTATTATAGGCATAACCAAGAAGAAAAT
CATTACAAAAGCATGAGCTGTAACAATAACGTTATAAAGTTGATCATCCCCTAATAGAGC
ACCGGGTTGCCCTAACTCAGCACGAATAAGTAAGCTTAAACCAGCCCCAACTAAACCTGA
TCATACTCCAAATAAGATATAAAGAGTACCAATATCTT

>MN623425_CC4_COI_TASIK_CHINCHIN
TTAAACTTCCAGGTGACCAAAAAATCAAAATAAATGCTGATATAAAATAGGATCTCC
TCCTCCTGCTGGGTCAAAAAAAGATGTATTAAAGTTTCGATCAGTTAATAATATAGTAAT
GGCACCTGCAAGAACTGGTAATGATAAAAGTAATAAAATAGCTGTAATTTTAACCGATCA
TACAAACAAAGGAAGTCGTTCAAATTGTATACCTCGCCATCGTATATTAATTACTGTTGT
AATAAAATTTACTGCTCCTAAAATAGAAGAAGCTCCCGCTAAGTGTAGAGAAAAAATTGC
TAAATCAACAGAACCACCTGCATGAGCTAAATTACCAGCTAAAGGAGGGTATACTGTCCA
TCCCGTTCCGGCACCGCTTTCAACAGCAGCAGATGACAATAAAAGTAATAAAGAAGGCGG
TAACAATCAGAATCTTATATTATTAAGACGTGGAAAAGCTATATCAGGAGCTCCTAATAT
TAATGGCACTAACCAATTACCAAATCCACCAATTATTATAGGCATAACCAAGAAGAAAAT
CATTACAAAAGCATGAGCTGTAACAATAACGTTATAAAGTTGATCATCCCCTAATAGAGC
ACCGGGTTGCCCTAACTCAGCACGAATAAGTAAGCTTAAACCAGCCCCAACTAAACCTGA
TCATACTCCAAATAAGATATAAAGAGTACCAATATCTTT

>MN623426_CC5_COI_TASIK_CHINCHIN
ACCAAAAAATCAAAATAAATGCTGATATAAAATAGGATCTCC
TCCTCCTGCTGGGTCAAAAAAAGATGTATTAAAGTTTCGATCAGTTAATAATATAGTAAT
GGCACCTGCAAGAACTGGTAATGATAAAAGTAATAAAATAGCTGTAATTTTAACCGATCA
TACAAACAAAGGAAGTCGTTCAAATTGTATACCTCGCCATCGTATATTAATTACTGTTGT
AATAAAATTTACTGCTCCTAAAATAGAAGAAGCTCCCGCTAAGTGTAGAGAAAAAATTGC
TAAATCAACAGAACCACCTGCATGAGCTAAATTACCAGCTAAAGGAGGGTATACTGTCCA
TCCCGTTCCGGCACCGCTTTCAACAGCAGCAGATGACAATAAAAGTAATAAAGAAGGCGG
TAACAATCAGAATCTTATATTATTAAGACGTGGAAAAGCTATATCAGGAGCTCCTAATAT
TAATGGCACTAACCAATTACCAAATCCACCAATTATTATAGGCATAACCAAGAAGAAAAT
CATTACAAAAGCATGAGCTGTAACAATAACGTTATAAAGTTGATCATCCCCTAATAGAGC
ACCGGGTTGCCCTAACTCAGCACGAATAAGTAAGCTTAAACCAGCCCCAACTAAACCTGA
TCATACTCCAAATAAGATATAAAGAGTACCAATATCTTT

>MN623427_LL2_COI_LIMBAT_LEMBU
AGGTGACCAAAAAATCAAAATAAATGTTGATACAAAATAGGATCTCC
TCCCCCCGCAGGATCAAAAAAAGATGTATTAAAATTTCGATCAGTCAACAATATAGTAAT
AGCACCTGCAAGAACTGGTAATGATAAAAGTAATAAAATAGCCGTAATTTTAACTGATCA
TACAAATAAAGGAAGACGTTCAAATTGTATACCTCGCCATCGTATATTAATTACCGTTGT
AATAAAATTCACCGCCCCTAAAATAGAAGAAGCCCCTGCTAAGTGTAGAGAAAAAATTGC
TAAATCAACAGAACCACCCGCATGAGCTAAATTACCAGCTAAAGGAGGATATACTGTTCA
TCCAGTTCCAGCACCACTCTCAACGGCAGCAGACGATAATAATAGTAATAGAGAAGGTGG
TAATAATCAAAATCTCATATTATTAAGACGCGGAAAAGCCATGTCAGGAGCTCCTAGTAT
TAGTGGTACTAGTCAGTTACCAAATCCACCAATTATTATAGGTATAACTAAGAAAAAAAT
TATGACAAAAGCATGAGCTGTAACAATAACATTATAAAGCTGATCATCTCCTAGTAAAGC
ACCAGGCTGACCTAATTCAGCACGAATAAGTAAACTTAAACCTGCCCCAACTAGGCCTGA
TCATACCCCAAATAAAATATAAAGAGTACCAATATCTTT

>MN623428_LL5_COI_LIMBAT_LEMBU
CATCACCCCGCAGGATCAAAAAAAGATGTATTAAAATTTCGATCAGTCAACAATATAGTAAT
AGCACCTGCAAGAACTGGTAATGATAAAAGTAATAAAATAGCCGTAATTTTAACTGATCA
TACAAATAAAGGAAGACGTTCAAATTGTATACCTCGCCATCGTATATTAATTACCGTTGT
AATAAAATTCACCGCCCCTAAAATAGAAGAAGCACCTGCTAAGTGTAGAGAAAAAATTGC
TAAATCAACAGAACAACCCGCATGAGCTAAATTACCAGCTAAAGGAGGATATACTGTTCA
TCCAGTTCCAGCACCACTCTCAACGGCAGCAGACGATAATAATAGTAATAGAGAAGGTGG
TAATAATCAAAATCTCATATTATTAAGACGCGGAAAAGCCATGTCAGGAGCTCCTAGTAT
TAGTGGTACTAGTCAGTTACCAAATCCACCAATTATTATAGGTATAACTAAGAAAAAAAT
TATGACAAAAGCATGAGCTGTAACAATAACATTATAAAGCTGATCATCTCCTAGTAAAGC
ACCAGGCTGACCTAATTCAGCACGAATAAGTAAACTTAAACCTGCCCCAACTAGGCCTGA
TCTTACCCCACATAAAATAT

>MN623429_LL6_COI_LIMBAT_LEMBU
GGGACCAAAAAATCAAAATAAATGTTGATACAAAATAGGATCTCC
TCCCCCCGCAGGATCAAAAAAAGATGTATTAAAATTTCGATCAGTCAACAATATAGTAAT
AGCACCTGCAAGAACTGGTAATGATAAAAGTAATAAAATAGCCGTAATTTTAACTGATCA
TACAAATAAAGGAAGACGTTCAAATTGTATACCTCGCCATCGTATATTAATTACCGTTGT
AATAAAATTCACCGCCCCTAAAATAGAAGAAGCCCCTGCTAAGTGTAGAGAAAAAATTGC
TAAATCAACAGAACCACCCGCATGAGCTAAATTACCAGCTAAAGGAGGATATACTGTTCA
TCCAGTTCCAGCACCACTCTCAACGGCAGCAGACGATAATAATAGTAATAGAGAAGGTGG
TAATAATCAAAATCTCATATTATTAAGACGCGGAAAAGCCATGTCAGGAGCTCCTAGTAT
TAGTGGTACTAGTCAGTTACCAAATCCACCAATTATTATAGGTATAACTAAGAAAAAAAT
TATGACAAAAGCATGAGCTGTAACAATAACATTATAAAGCTGATCATCTCCTAGTAAAGC
ACCAGGCTGACCTAATTCAGCACGAATAAGTAAACTTAAACCTGCCCCAACTAGGCCTGA
TCATACCCCAAATAAAATATAAAGAGTACCAATATCTTT

>MN623430_GC6_COI_GUAR_CEMEPEDAK
ACCAAAAAATCAAAATAAATGTTGATACAAAATAGGATCTCC
TCCCCCCGCAGGATCAAAAAAAGATGTATTAAAATTTCGATCAGTCAACAATATAGTAAT
AGCACCTGCAAGAACTGGTAATGATAAAAGTAATAAAATAGCCGTAATTTTAACTGATCA
TACAAATAAAGGAAGACGTTCAAATTGTATACCTCGCCATCGTATATTAATTACCGTTGT
AATAAAATTCACCGCCCCTAAAATAGAAGAAGCCCCTGCTAAGTGTAGAGAAAAAATTGC
TAAATCAACAGAACCACCCGCATGAGCTAAATTACCAGCTAAAGGAGGATATACTGTTCA
TCCAGTTCCAGCACCACTCTCAACGGCAGCAGACGATAATAATAGTAATAGAGAAGGTGG
TAATAATCAAAATCTCATATTATTAAGACGCGGAAAAGCCATGTCAGGAGCTCCTAGTAT
TAGTGGTACTAGTCAGTTACCAAATCCACCAATTATTATAGGTATAACTAAGAAAAAAAT
TATGACAAAAGCATGAGCTGTAACAATAACATTATAAAGCTGATCATCTCCTAGTAAAGC
ACCAGGCTGACCTAATTCAGCACGAATAAGTAAACTTAAACCTGCCCCAACTAGGCCTGA
TCATACCCCAAATAAAATATAAAGAGTACCAATATCTTTATGTTTGGGTGGACCA

>MN623431_GC8_COI_GUAR_CEMEPEDAK
TTTAAACTTTCCAGGTGACCAAAAAATCAAAATAAATGTTGATACAAAATAGGATCTCC
TCCCCCCGCAGGATCAAAAAAAGATGTATTAAAATTTCGATCAGTCAACAATATAGTAAT
AGCACCTGCAAGAACTGGTAATGATAAAAGTAATAAAATAGCCGTAATTTTAACTGATCA
TACAAATAAAGGAAGACGTTCAAATTGTATACCTCGCCATCGTATATTAATTACCGTTGT
AATAAAATTCACCGCCCCTAAAATAGAAGAAGCCCCTGCTAAGTGTAGAGAAAAAATTGC
TAAATCAACAGAACCACCCGCATGAGCTAAATTACCAGCTAAAGGAGGATATACTGTTCA
TCCAGTTCCAGCACCACTCTCAACGGCAGCAGACGATAATAATAGTAATAGAGAAGGTGG
TAATAATCAAAATCTCATATTATTAAGACGCGGAAAAGCCATGTCAGGAGCTCCTAGTAT
TAGTGGTACTAGTCAGTTACCAAATCCACCAATTATTATAGGTATAACTAAGAAAAAAAT
TATGACAAAAGCATGAGCTGTAACAATAACATTATAAAGCTGATCATCTCCTAGTAAAGC
ACCAGGCTGACCTAATTCAGCACGAATAAGTAAACTTAAACCTGCCCCAACTAGGCCTGA
TCATACCCCAAATAAAATATAAAGAGTACCAATATCTTTATGTTTGGTTGAC

>MN623432_GC11_COI_GUAR_CEMEPEDAK
CAAAAAATCAAAATAAATGCTGATATAAAATAGGATCTCC
TCCTCCTGCTGGGTCAAAAAAAGATGTATTAAAGTTTCGATCAGTTAATAATATAGTAAT
GGCACCTGCAAGAACTGGTAATGATAAAAGTAATAAAATAGCTGTAATTTTAACCGATCA
TACAAACAAAGGAAGTCGTTCAAATTGTATACCTCGCCATCGTATATTAATTACTGTTGT
AATAAAATTTACTGCTCCTAAAATAGAAGAAGCTCCCGCTAAGTGTAGAGAAAAAATTGC
TAAATCAACAGAACCACCTGCATGAGCTAAATTACCAGCTAAAGGAGGGTATACTGTCCA
TCCCGTTCCGGCACCGCTTTCAACAGCAGCAGATGACAATAAAAGTAATAAAGAAGGCGG
TAACAATCAGAATCTTATATTATTAAGACGTGGAAAAGCTATATCAGGAGCTCCTAATAT
TAATGGCACTAACCAATTACCAAATCCACCAATTATTATAGGCATAACCAAGAAGAAAAT
CATTACAAAAGCATGAGCTGTAACAATAACGTTATAAAGTTGATCATCCCCTAATAGAGC
ACCGGGTTGCCCTAACTCAGCACGAATAAGTAAGCTTAAACCAGCCCCAACTAAACCTGA
TCATACTCCAAATAAGATATAAAGAGTACCAATATCTTTATGATTTTGTTGACC

>MN623433_GC18_COI_GUAR_CEMEPEDAK
TGACCAAAAAATCAAAATAAATGTTGATACAAAATAGGATCTCC
TCCCCCCGCAGGATCAAAAAAAGATGTATTAAAATTTCGATCAGTCAACAATATAGTAAT
AGCACCTGCAAGAACTGGTAATGATAAAAGTAATAAAATAGCCGTAATTTTAACTGATCA
TACAAATAAAGGAAGACGTTCAAATTGTATACCTCGCCATCGTATATTAATTACCGTTGT
AATAAAATTCACCGCCCCTAAAATAGAAGAAGCCCCTGCTAAGTGTAGAGAAAAAATTGC
TAAATCAACAGAACCACCCGCATGAGCTAAATTACCAGCTAAAGGAGGATATACTGTTCA
TCCAGTTCCAGCACCACTCTCAACGGCAGCAGACGATAATAATAGTAATAGAGAAGGTGG
TAATAATCAAAATCTCATATTATTAAGACGCGGAAAAGCCATGTCAGGAGCTCCTAGTAT
TAGTGGTACTAGTCAGTTACCAAATCCACCAATTATTATAGGTATAACTAAGAAAAAAAT
TATGACAAAAGCATGAGCTGTAACAATAACATTATAAAGCTGATCATCTCCTAGTAAAGC
ACCAGGCTGACCTAATTCAGCACGAATAAGTAAACTTAAACCTGCCCCAACTAGGCCTGA
TCATACCCCAAATAAAATATAAAGAGTACCAATATCTTT

>MN623434_GC20_COI_GUAR_CEMEPEDAK
GGTGACCAAAAAATCAAAATAAATGTTGATACAAAATAGGATCTCC
TCCCCCCGCAGGATCAAAAAAAGATGTATTAAAATTTCGATCAGTCAACAATATAGTAAT
AGCACCTGCAAGAACTGGTAATGATAAAAGTAATAAAATAGCCGTAATTTTAACTGATCA
TACAAATAAAGGAAGACGTTCAAATTGTATACCTCGCCATCGTATATTAATTACCGTTGT
AATAAAATTCACCGCCCCTAAAATAGAAGAAGCCCCTGCTAAGTGTAGAGAAAAAATTGC
TAAATCAACAGAACCACCCGCATGAGCTAAATTACCAGCTAAAGGAGGATATACTGTTCA
TCCAGTTCCAGCACCACTCTCAACGGCAGCAGACGATAATAATAGTAATAGAGAAGGTGG
TAATAATCAAAATCTCATATTATTAAGACGCGGAAAAGCCATGTCAGGAGCTCCTAGTAT
TAGTGGTACTAGTCAGTTACCAAATCCACCAATTATTATAGGTATAACTAAGAAAAAAAT
TATGACAAAAGCATGAGCTGTAACAATAACATTATAAAGCTGATCATCTCCTAGTAAAGC
ACCAGGCTGACCTAATTCAGCACGAATAAGTAAACTTAAACCTGCCCCAACTAGGCCTGA
TCATACCCCAAATAAAATATAAAGAGTACCAATATC

>MN623435_PJ13_COI_PUTRAJAYA
AGGGACCAAAAAATCAAAACAAATGTTGATATAAAATAGGATCTCC
CCCACCCGCAGGATCAAAAAAAGATGTATTAAAATTTCGATCAGTCAATAATATAGTAAT
AGCACCTGCAAGAACCGGCAATGATAAAAGCAATAAAATAGCCGTAATTTTAACTGACCA
TACAAATAAAGGAAGACGTTCAAATTGTATACCTCGTCATCGTATATTAATTACCGTTGT
AATAAAATTCACTGCTCCTAAAATAGAAGAAGCACCTGCTAAGTGTAGAGAAAAAATTGC
TAAATCAACAGAACCACCCGCATGAGCTAAATTACCAGCTAAAGGGGGGTATACTGTTCA
TCCAGTTCCAGCACCACTCTCAACAGCAGCAGACGATAATAGTAGTAATAGAGAAGGTGG
TAATAATCAAAATCTCATGTTATTAAGACGCGGAAAAGCCATGTCAGGAGCTCCTAATAT
TAGTGGCACCAATCAGTTACCAAATCCACCAATTATTATGGGTATAACTAAGAAAAAAAT
TATGACAAAAGCATGAGCTGTAACAATAACATTATAAAGCTGATCATCTCCTAGTAAAGC
ACCAGGTTGTCCTAACTCAGCACGAATAAGTAAGCTTAAACCAGCCCCAACTAGGCCTGA
TCATACCCCAAATAAGATATAAAGAGTACCAATATCTT

>MN623436_PJ14_COI_PUTRAJAYA
GGTGACCAAAAAATCAAAATAAATGTTGATACAAAATAGGATCTCC
TCCCCCCGCAGGATCAAAAAAAGATGTATTAAAATTTCGATCAGTCAACAATATAGTAAT
AGCACCTGCAAGAACTGGTAATGATAAAAGTAATAAAATAGCCGTAATTTTAACTGATCA
TACAAATAAAGGAAGACGTTCAAATTGTATACCTCGCCATCGTATATTAATTACCGTTGT
AATAAAATTCACCGCCCCTAAAATAGAAGAAGCCCCTGCTAAGTGTAGAGAAAAAATTGC
TAAATCAACAGAACCACCCGCATGAGCTAAATTACCAGCTAAAGGAGGATATACTGTTCA
TCCAGTTCCAGCACCACTCTCAACGGCAGCAGACGATAATAATAGTAATAGAGAAGGTGG
TAATAATCAAAATCTCATATTATTAAGACGCGGAAAAGCCATGTCAGGAGCTCCTAGTAT
TAGTGGTACTAGTCAGTTACCAAATCCACCAATTATTATAGGTATAACTAAGAAAAAAAT
TATGACAAAAGCATGAGCTGTAACAATAACATTATAAAGCTGATCATCTCCTAGTAAAGC
ACCAGGCTGACCTAATTCAGCACGAATAAGTAAACTTAAACCTGCCCCAACTAGGCCTGA
TCATACCCCAAATAAAATATAAAGAGTACCAATATCTTTATG

>MN623437_PJ16_COI_PUTRAJAYA
GGGGACCAAAAAATCAAAATAAATGTTGATACAAAATAGGATCTCC
TCCCCCCGCAGGATCAAAAAAAGATGTATTAAAATTTCGATCAGTCAACAATATAGTAAT
AGCACCTGCAAGAACTGGTAATGATAAAAGTAATAAAATAGCCGTAATTTTAACTGATCA
TACAAATAAAGGAAGACGTTCAAATTGTATACCTCGCCATCGTATATTAATTACCGTTGT
AATAAAATTCACCGCCCCTAAAATAGAAGAAGCCCCTGCTAAGTGTAGAGAAAAAATTGC
TAAATCAACAGAACCACCCGCATGAGCTAAATTACCAGCTAAAGGAGGATATACTGTTCA
TCCAGTTCCAGCACCACTCTCAACGGCAGCAGACGATAATAATAGTAATAGAGAAGGTGG
TAATAATCAAAATCTCATATTATTAAGACGCGGAAAAGCCATGTCAGGAGCTCCTAGTAT
TAGTGGTACTAGTCAGTTACCAAATCCACCAATTATTATAGGTATAACTAAGAAAAAAAT
TATGACAAAAGCATGAGCTGTAACAATAACATTATAAAGCTGATCATCTCCTAGTAAAGC
ACCAGGCTGACCTAATTCAGCACGAATAAGTAAACTTAAACCTGCCCCAACTAGGCCTGA
TCATACCCCAAATAAAATATAAAGAGTACCAATATC

>MN623438_PJ20_COI_PUTRAJAYA
GGGACCAAAAAATCAAAATAAATGTTGATACAAAATAGGATCTCC
TCCCCCCGCAGGATCAAAAAAAGATGTATTAAAATTTCGATCAGTCAACAATATAGTAAT
AGCACCTGCAAGAACTGGTAATGATAAAAGTAATAAAATAGCCGTAATTTTAACTGATCA
TACAAATAAAGGAAGACGTTCAAATTGTATACCTCGCCATCGTATATTAATTACCGTTGT
AATAAAATTCACCGCCCCTAAAATAGAAGAAGCCCCTGCTAAGTGTAGAGAAAAAATTGC
TAAATCAACAGAACCACCCGCATGAGCTAAATTACCAGCTAAAGGAGGATATACTGTTCA
TCCAGTTCCAGCACCACTCTCAACGGCAGCAGACGATAATAATAGTAATAGAGAAGGTGG
TAATAATCAAAATCTCATATTATTAAGACGCGGAAAAGCCATGTCAGGAGCTCCTAGTAT
TAGTGGTACTAGTCAGTTACCAAATCCACCAATTATTATAGGTATAACTAAGAAAAAAAT
TATGACAAAAGCATGAGCTGTAACAATAACATTATAAAGCTGATCATCTCCTAGTAAAGC
ACCAGGCTGACCTAATTCAGCACGAATAAGTAAACTTAAACCTGCCCCAACTAGGCCTGA
TCATACCCCAAATAAAATATAAAGAGTACCAATATC

>MN623439_PJ29_COI_PUTRAJAYA
GGGCCAAAAAATCAAAATAAATGTTGATACAAAATAGGATCTCC
TCCCCCCGCAGGATCAAAAAAAGATGTATTAAAATTTCGATCAGTCAACAATATAGTAAT
AGCACCTGCAAGAACTGGTAATGATAAAAGTAATAAAATAGCCGTAATTTTAACTGATCA
TACAAATAAAGGAAGACGTTCAAATTGTATACCTCGCCATCGTATATTAATTACCGTTGT
AATAAAATTCACCGCCCCTAAAATAGAAGAAGCCCCTGCTAAGTGTAGAGAAAAAATTGC
TAAATCAACAGAACCACCCGCATGAGCTAAATTACCAGCTAAAGGAGGATATACTGTTCA
TCCAGTTCCAGCACCACTCTCAACGGCAGCAGACGATAATAATAGTAATAGAGAAGGTGG
TAATAATCAAAATCTCATATTATTAAGACGCGGAAAAGCCATGTCAGGAGCTCCTAGTAT
TAGTGGTACTAGTCAGTTACCAAATCCACCAATTATTATAGGTATAACTAAGAAAAAAAT
TATGACAAAAGCATGAGCTGTAACAATAACATTATAAAGCTGATCATCTCCTAGTAAAGC
ACCAGGCTGACCTAATTCAGCACGAATAAGTAAACTTAAACCTGCCCCAACTAGGCCTGA
TCATACCCCAAATAAAATATAAAGAGTACCAATATCTTT

>MN623440_PJ45_COI_PUTRAJAYA
GGTGACCAAAAAATCAAAACAAATGTTGATATAAAATAGGATCTCC
CCCACCCGCAGGATCAAAAAAAGATGTATTAAAATTTCGATCAGTCAATAATATAGTAAT
AGCACCTGCAAGAACCGGCAATGATAAAAGCAATAAAATAGCCGTAATTTTAACTGACCA
TACAAATAAAGGAAGACGTTCAAATTGTATACCTCGTCATCGTATATTAATTACCGTTGT
AATAAAATTCACTGCTCCTAAAATAGAAGAAGCACCTGCTAAGTGTAGAGAAAAAATTGC
TAAATCAACAGAACCACCCGCATGAGCTAAATTACCAGCTAAAGGGGGGTATACTGTTCA
TCCAGTTCCAGCACCACTCTCAACAGCAGCAGACGATAATAGTAGTAATAGAGAAGGTGG
TAATAATCAAAATCTCATGTTATTAAGACGCGGAAAAGCCATGTCAGGAGCTCCTAATAT
TAGTGGCACCAATCAGTTACCAAATCCACCAATTATTATGGGTATAACTAAGAAAAAAAT
TATGACAAAAGCATGAGCTGTAACAATAACATTATAAAGCTGATCATCTCCTAGTAAAGC
ACCAGGTTGTCCTAACTCAGCACGAATAAGTAAGCTTAAACCAGCCCCAACTAGGCCTGA
TCATACCCCAAATAAGATATAAAGAGTACCAATATC
