# Supplementary material for: The efficiency of universal mitochondrial DNA barcodes for species discrimination of Pomacea canaliculata and Pomacea maculata
Source: PeerJ. 2020 Apr 1;8:e8755. doi: 10.7717/peerj.8755 (PMC7127494; doi:10.7717/peerj.8755)
Supplement: Supplemental Information 8 [file peerj-08-8755-s008.fas]

>MN623441_AN1_16S_KUANTAN
TCCGGTCTGAATCAGATCACGTAGAATTATTAATGGTCGAACAGACCAACCCTCAA
AAGCTTCTGCACCTTTAGGATATTCTAGTCCAACATCGAGGTCACAATCCTTTCTTTCGA
TTAGAACTCCTAAGAAAGATTATGCTGTTATCCCTATGGTAACTAATTCTGATAATCAAA
AAATTTTGGATAAAACATAAAAGTAATTTTAATACTAGGAAGTTTTTTTGATTCCTA
AGTCGCCCCAACTAAAAATTTAAAAAGATTAGAATTTTCATATATACCTTACTCCATAAT
ATTTTTATAAGCTCAATAGGGTCTTCTTGTCTTTTAGTCATATATAAGCCTTTGCACTT
ATAAGTTAATTTCATTTTATACAAAAAAAGACAGCCTAACTTTCGTTAAACCTTTCATAC
TAGCCTTCAATTATAAGGCAAATGATTATGCTACCTTTGCACGGTCAAAGTACCGCGGCC
GTTAAAAAAATCACTGGGCAGGCTAGACTCTTTATAATTAATAAACAAAGAGCCATGTT
TTTGATAAACAGGCGA

>MN623442_AN2_16S_KUANTAN
TCCGGTCTGAACTCAGATCACGTAGAATTATTAATGGTCGAACAGACCAACCCTCAA
AAGCTTCTGCACCTTTAGGATATTCTAGTCCAACATCGAGGTCACAATCCTTTCTTTCGA
TTAGAACTCCTAAGAAAGATTATGCTGTTATCCCTATGGTAACTAATTCTGATAATCAAA
AAATTTTGGATAAAACATAAAAGTAATTTTAATACTAGGAAGTTTTTTTGATTCCTA
AGTCGCCCCAACTAAAAATTTAAAAAGATTAGAATTTTCATATATACCTTACTCCATAAT
ATTTTTATAAGCTCAATAGGGTCTTCTTGTCTTTTAGTCATATATAAGCCTTTGCACTT
ATAAGTTAATTTCATTTTATACAAAAAAAGACAGCCTAACTTTCGTTAAACCTTTCATAC
TAGCCTTCAATTATAAGGCAAATGATTATGCTACCTTTGCACGGTCAAAGTACCGCGGCC
GTTAAAAAAATCACTGGGCAGGCTAGACTCTTTATAATTAATAAACAAAGAGCCATGTT
TTTGATAAACAGGCGA

>MN623443_AN3_16S_KUANTAN
CCGGTCTGAACTCAGATCACGTAGAATTATTAATGGTCGAACAGACCAACCCTCAA
AAGCTTCTGCACCTTTAGGATATTCTAGTCCAACATCGAGGTCACAATCCTTTCTTTCGA
TTAGAACTCCTAAGAAAGATTATGCTGTTATCCCTATGGTAACTAATTCTGATAATCAAA
AAATTTTGGATAAAACATAAAAGTAATTTTAATACTAGGAAGTTTTTTTGATTCCTA
AGTCGCCCCAACTAAAAATTTAAAAAGATTAGAATTTTCATATATACCTTACTCCATAAT
ATTTTTATAAGCTCAATAGGGTCTTCTTGTCTTTTAGTCATATATAAGCCTTTGCACTT
ATAAGTTAATTTCATTTTATACAAAAAAAGACAGCCTAACTTTCGTTAAACCTTTCATAC
TAGCCTTCAATTATAAGGCAAATGATTATGCTACCTTTGCACGGTCAAAGTACCGCGGCC
GTTAAAAAAATCACTGGGCAGGCTAGACTCTTTATAATTAATAAACAAAGAGCCATGTT
TTTGATAAACAGGCGA

>MN623444_AN4_16S_KUANTAN
TCCGGTCTGAACTCAGATCACGTAGAATTATTAATGGTCGAACAGACCAACCCTCAA
AAGCTTCTGCACCTTTAGGATATTCTAGTCCAACATCGAGGTCACAATCCTTTCTTTCGA
TTAGAACTCCTAAGAAAGATTATGCTGTTATCCCTATGGTAACTAATTCTGATAATCAAA
AAATTTTGGATAAAACATAAAAGTAATTTTAATACTAGGAAGTTTTTTTGATTCCTA
AGTCGCCCCAACTAAAAATTTAAAAAGATTAGAATTTTCATATATACCTTACTCCATAAT
ATTTTTATAAGCTCAATAGGGTCTTCTTGTCTTTTAGTCATATATAAGCCTTTGCACTT
ATAAGTTAATTTCATTTTATACAAAAAAAGACAGCCTAACTTTCGTTAAACCTTTCATAC
TAGCCTTCAATTATAAGGCAAATGATTATGCTACCTTTGCACGGTCAAAGTACCGCGGCC
GTTAAAAAAATCACTGGGCAGGCTAGACTCTTTATAATTAATAAACAAAGAGCCATGTT
TTTGATAAACAGGCGA

>MN623445_AN5_16S_KUANTAN
TCCGGTCTGAATCAGATCACGTAGAATTATTAATGGTCGAACAGACCAACCCTCAA
AAGCTTCTGCACCTTTAGGGTATTCTAGTCCAACATCGAGGTCACAATCCTTTCTTTCGA
TTAGAACTCCTAAGAAAGATTATGCTGTTATCCCTATGGTAACTAATTCTGATAATCAAA
AAATTTTGGATAAAACATAAAAGTAATTTTAATACTAGGAAGTTTTTTTGATTCCTA
AGTCGCCCCAACTAAAAATTTAAAAAGATTAGAATTTTCATATATACCTTACTCCATAAT
ATTTTTATAAGCTCAATAGGGTCTTCTTGTCTTTTAGTCATATATAAGCCTTTGCACTT
ATAAGTTAATTTCATTTTATACAAAAAAAGACAGCCTAACTTTCGTTAAACCTTTCATAC
TAGCCTTCAATTATAAGGCAAATGATTATGCTACCTTTGCACGGTCAAAGTACCGCGGCC
GTTAAAAAAATCACTGGGCAGGCTAGACTCTTTATAATTAATAAACAAAGAGCCATGTT
TTTGATAAACAGGCGA

>MN623446_CC1_16S_TASIK_CHINCHIN
CCGGTCTGAACTCAGATCACGTAGAATTATTAATGGTCGAACAGACCAACCCTCAA
AAGCTTCTGCACCTTTAGGATATTCTAGTCCAACATCGAGGTCACAATCCTTTCTTTCGA
TTAGAACTCCTAAGAAAGATTATGCTGTTATCCCTATGGTAACTAATTCTGATAATCAAA
AAATTTTGGATAAAACATAAAAGTAATTTTAATACTAGGAAGTTTTTTTGATTCCTA
AGTCGCCCCAACTAAAAATTTAAAAAGATTAGAATTTTCATATATACCTTACTCCATAAT
ATTTTTATAAGCTCAATAGGGTCTTCTTGTCTTTTAGTCATATATAAGCCTTTGCACTT
ATAAGTTAATTTCATTTTATACAAAAAAAGACAGCCTAACTTTCGTTAAACCTTTCATAC
TAGCCTTCAATTATAAGGCAAATGATTATGCTACCTTTGCACGGTCAAAGTACCGCGGCC
GTTAAAAAAATCACTGGGCAGGCTAGACTCTTTATAATTAATAAACAAAGAGCCATGTT
TTTGTAAAACAGGCGA

>MN623447_CC2_16S_TASIK_CHINCHIN
TCCGGTCTGAACTCAGATCACGTAGAATTATTAATGGTCGAACAGACCAACCCTCAA
AAGCTTCTGCACCTTTAGGGTATTCTAGTCCAACATCGAGGTCACAATCCTTTCTTTCGA
TTAGAACTCCTAAGAAAGATTATGCTGTTATCCCTATGGTAACTAATTCTGATAATCAAA
AAATTTTGGATAAAACATAAAAGTAATTTTAATACTAGGAAGTTTTTTTGATTCCTA
AGTCGCCCCAACTAAAAATTTAAAAAGATTAGAATTTTCATATATACCTTACTCCATAAT
ATTTTTATAAGCTCAATAGGGTCTTCTTGTCTTTTAGTCATATATAAGCCTTTGCACTT
ATAAGTTAATTTCATTTTATACAAAAAAAGACAGCCTAACTTTCGTTAAACCTTTCATAC
TAGCCTTCAATTATAAGGCAAATGATTATGCTACCTTTGCACGGTCAAAGTACCGCGGCC
GTTAAAAAAATCACTGGGCAGGCTAGACTCTTTATAATTAATAAACAAAGAGCCATGTT
TTTGATAAACAGGCGA

>MN623448_CC3_16S_TASIK_CHINCHIN
TCCGGTCTGAACTCAGATCACGTAGAATTATTAATGGTCGAACAGACCAACCCTCAA
AAGCTTCTGCACCTTTAGGGTATTCTAGTCCAACATCGAGGTCACAATCCTTTCTTTCGA
TTAGAACTCCTAAGAAAGATTATGCTGTTATCCCTATGGTAACTAATTCTGATAATCAAA
AAATTTTGGATAAAACATAAAAGTAATTTTAATACTAGGAAGTTTTTTTGATTCCTA
AGTCGCCCCAACTAAAAATTTAAAAAGATTAGAATTTTCATATATACCTTACTCCATAAT
ATTTTTATAAGCTCAATAGGGTCTTCTTGTCTTTTAGTCATATATAAGCCTTTGCACTT
ATAAGTTAATTTCATTTTATACAAAAAAAGACAGCCTAACTTTCGTTAAACCTTTCATAC
TAGCCTTCAATTATAAGGCAAATGATTATGCTACCTTTGCACGGTCAAAGTACCGCGGCC
GTTAAAAAAATCACTGGGCAGGCTAGACTCTTTATAATTAATAAACAAAGAGCCATGTT
TTTGATAAACAGGCGA

>MN623449_CC4_16S_TASIK_CHINCHIN
CCGGTCTGAACTCAGATCACGTAGAATTATTAATGGTCGAACAGACCAACCCTCAA
AAGCTTCTGCACCTTTAGGATATTCTAGTCCAACATCGAGGTCACAATCCTTTCTTTCGA
TTAGAACTCCTAAGAAAGATTATGCTGTTATCCCTATGGTAACTAATTCTGATAATCAAA
AAATTTTGGATAAAACATAAAAGTAATTTTAATACTAGGAAGTTTTTTTGATTCCTA
AGTCGCCCCAACTAAAAATTTAAAAAGATTAGAATTTTCATATATACCTTACTCCATAAT
ATTTTTATAAGCTCAATAGGGTCTTCTTGTCTTTTAGTCATATATAAGCCTTTGCACTT
ATAAGTTAATTTCATTTTATACAAAAAAAGACAGCCTAACTTTCGTTAAACCTTTCATAC
TAGCCTTCAATTATAAGGCAAATGATTATGCTACCTTTGCACGGTCAAAGTACCGCGGCC
GTTAAAAAAATCACTGGGCAGGCTAGACTCTTTATAATTAATAAACAAAGAGCCATGTT
TTTGATAAACAGGCGA

>MN623450_CC5_16S_TASIK_CHINCHIN
TCCGGTCTGAACTCAGATCACGTAGAATTATTAATGGTCGAACAGACCAACCCTCAA
AAGCTTCTGCACCTTTAGGATATTCTAGTCCAACATCGAGGTCACAATCCTTTCTTTCGA
TTAGAACTCCTAAGAAAGATTATGCTGTTATCCCTATGGTAACTAATTCTGATAATCAAA
AAATTTTGGATAAAACATAAAAGTAATTTTAATACTAGGAAGTTTTTTTGATTCCTA
AGTCGCCCCAACTAAAAATTTAAAAAGATTAGAATTTTCATATATACCTTACTCCATAAT
ATTTTTATAAGCTCAATAGGGTCTTCTTGTCTTTTAGTCATATATAAGCCTTTGCACTT
ATAAGTTAATTTCATTTTATACAAAAAAAGACAGCCTAACTTTCGTTAAACCTTTCATAC
TAGCCTTCAATTATAAGGCAAATGATTATGCTACCTTTGCACGGTCAAAGTACCGCGGCC
GTTAAAAAAATCACTGGGCAGGCTAGACTCTTTATAATTAATAAACAAAGAGCCATGTT
TTTGATAAACAGGCG

>MN623451_SJ2_16S_SUBANG_JAYA
TCCGGGTCTGGAATCAGATCACGTAGAATTATTAATGGTCGAACAGACCAACCCTCAA
AAACTTCTGCACCTTTAGGATATTCTAGTCCAACATCGAGGTCACAATCCTTTCTTTCGA
TTAGAACTCCTAAGAAAGATTATGCTGTTATCCCTATGGTAACTAATTCTGATAATCAAA
AAATTTTGGATAAAAAACATAAAAGTAATTTTAGTACTAGGAAGTTTTTTTGATTCCTA
AGTCGCCCCAACTAAAAATTTAAAAAGATTAGAATTTTTATATATACTTTACTCTATCAT
ATTTTTATAAGCTCAATAGGGTCTTCTTGTCTTTTAGTTATATATAAGCCTTTGCACTT
ATAAGTTAATTTCATTTTATACAAAAAAAGACAGCTTAACTTTCGTCAAACCTTTCATAC
TAGCCTTCAATTATAAGGCAAATGATTATGCTACCTTTGCACGGTCAAAGTACCGCGGCC
GTTAAAAAAAATCACTGGGCAGGCCAAACTCTTTATAATTAACTAGCAAAGAGCCATGTT
TTTGTAAAAACAGGGCGA

>MN623452_SJ5_16S_SUBANG_JAYA
GAAATCAGATCACGTAGAATTATTAATGGTCGAACAGACCAACCCTCAA
AAACTTCTGCACCTTTAGGATATTCTAGTCCAACATCGAGGTCACAATCCTTTCTTTCGA
TTAGAACTCCTAAGAAAGATTATGCTGTTATCCCTATGGTAACTAATTCTGATAATCAAA
AAATTTTGGATAAAAAACATAAAAGTAATTTTAGTACTAGGAAGTTTTTTTGATTCCTA
AGTCGCCCCAACTAAAAATTTAAAAAGATTAGAATTTTTATATATACTTTACTCTATCAT
ATTTTTATAAGCTCAATAGGGTCTTCTTGTCTTTTAGTTATATATAAGCCTTTGCACTT
ATAAGTTAATTTCATTTTATACAAAAAAAGACAGCTTAACTTTCGTCAAACCTTTCATAC
TAGCCTTCAATTATAAGGCAAATGATTATGCTACCTTTGCACGGTCAAAGTACCGCGGCC
GTTAAAAAAAATCACTGGGCAGGCCAAACTCTTTATAATTAACTAGCAAAGAGCCATGTT
T

>MN623453_SJ7_16S_SUBANG_JAYA
TCCGGTCTGAATCAGATCACGTAGAATTATTAATGGTCGAACAGACCAACCCTCAA
AAACTTCTGCACCTTTAGGATATTCTAGTCCAACATCGAGGTCACAATCCTTTCTTTCGA
TTAGAACTCCTAAGAAAGATTATGCTGTTATCCCTATGGTAACTAATTCTGATAATCAAA
AAATTTTGGATAAAAAACATAAAAGTAATTTTAGTACTAGGAAGTTTTTTTGATTCCTA
AGTCGCCCCAACTAAAAATTTAAAAAGATTAGAATTTTTATATATACTTTACTCTATCAT
ATTTTTATAAGCTCAATAGGGTCTTCTTGTCTTTTAGTTATATATAAGCCTTTGCACTT
ATAAGTTAATTTCATTTTATACAAAAAAAGACAGCTTAACTTTCGTCAAACCTTTCATAC
TAGCCTTCAATTATAAGGCAAATGATTATGCTACCTTTGCACGGTCAAAGTACCGCGGCC
GTTAAAAAAAATCACTGGGCAGGCCAAACTCTTTATAATTAACTAGCAAAGAGCCATGTT
TTTGTAAAACAGGCGA

>MN623454_SJ13_16S_SUBANG_JAYA
TCCGGTCTGAACTCAGATCACGTAGAATTATTAATGGTCGAACAGACCAACCCTCAA
AAACTTCTGCACCTTTAGGATATTCTAGTCCAACATCGAGGTCACAATCCTTTCTTTCGA
TTAGAACTCCTAAGAAAGATTATGCTGTTATCCCTATGGTAACTAATTCTGATAATCAAA
AAATTTTGGATAAAAAACATAAAAGTAATTTTAGTACTAGGAAGTTTTTTTGATTCCTA
AGTCGCCCCAACTAAAAATTTAAAAAGATTAGAATTTTTATATATACTTTACTCTATCAT
ATTTTTATAAGCTCAATAGGGTCTTCTTGTCTTTTAGTTATATATAAGCCTTTGCACTT
ATAAGTTAATTTCATTTTATACAAAAAAAGACAGCTTAACTTTCGTCAAACCTTTCATAC
TAGCCTTCAATTATAAGGCAAATGATTATGCTACCTTTGCACGGTCAAAGTACCGCGGCC
GTTAAAAAAAATCACTGGGCAGGCCAAACTCTTTATAATTAACTAGCAAAGAGCCATGTT
TTTGTAAAACAGGCGA

>MN623455_SJ14_16S_SUBANG_JAYA
TCCGGGTCTTGGAATCAGATCACGTAGAATTATTAATGGTCGAACAGACCAACCCTCAA
AAACTTCTGCACCTTTAGGATATTCTAGTCCAACATCGAGGTCACAATCCTTTCTTTCGA
TTAGAACTCCTAAGAAAGATTATGCTGTTATCCCTATGGTAACTAATTCTGATAATCAAA
AAATTTTGGATAAAAAACATAAAAGTAATTTTAGTACTAGGAAGTTTTTTTGATTCCTA
AGTCGCCCCAACTAAAAATTTAAAAAGATTAGAATTTTTATATATACTTTACTCTATCAT
ATTTTTATAAGCTCAATAGGGTCTTCTTGTCTTTTAGTTATATATAAGCCTTTGCACTT
ATAAGTTAATTTCATTTTATACAAAAAAAGACAGCTTAACTTTCGTCAAACCTTTCATAC
TAGCCTTCAATTATAAGGCAAATGATTATGCTACCTTTGCACGGTCAAAGTACCGCGGCC
GTTAAAAAAAATCACTGGGCAGGCCAAACTCTTTATAATTAACTAGCAAAGAGCCATGTT
TTTGAAAAACAGGGGCGA

>MN623456_LL2_16S_LIMBAT_LEMBU
TCCGGTCTGAACTCAGATCACGTAGAATTATTAATGGTCGAACAGACCAACCCTCAA
AAACTTCTGCACCTTTAGGATATTCTAGTCCAACATCGAGGTCACAATCCTTTCTTTCGA
TTAGAACTCCTAAGAAAGATTATGCTGTTATCCCTATGGTAACTAATTCTGATAATCAAA
AAATTTTGGATAAAACATAAAAGTAATTTTAGTACTAGGAAGTTTTTTTGATTCCTA
AGTCGCCCCAACTAAAAATTTAAAAAGATTAGAATTTTTATATATACTTTACTCTATAAT
ATTTTTATAAGCTCAATAGGGTCTTCTTGTCTTTTAGTTATATATAAGCCTTTGCACTT
ATAAGTTAATTTCATTTTACACAAAAAAAGACAGCTTAACTTTCGTCAAACCTTTCATAC
TAGCCTTCAATTATAAGGCAAATGATTATGCTACCTTTGCACGGTCAAAGTACCGCGGCC
GTTAAAAAAAATCACTGGGCAGGCCAGACTCTTTATAGTTAGTAAGCAAAGAGCCATGTT
TTTGATAAACAGGCGA

>MN623457_LL5_16S_LIMBAT_LEMBU
GTCTGAATCAGATCATGTAGAATTATTAATGGTCGAACAGACCAACCCTCAA
AAACTTCTGCACCTTTAGGATATTCTAGTCCAACATCGAGGTCACAATCCTTTCTTTCGA
TTAGAACTCCTAAGAAAGATTATGCTGTTATCCCTATGGTAACTAATTCTGATAATCAAA
AAATTTTGGATAAAACATAAAAGTAATTTTAGTACTAGGAAGTTTTTTTGATTCCTA
AGTCGCCCCAACTAAAAATTTAAAAAGATTAGAATTTTTATATATACTTTACTCTATAAT
ATTTTTATAAGCTCAATAGGGTCTTCTTGTCTTTTAGTTATATATAAGCCTTTGCACTT
ATAAGTTAATTTCATTTTACACAAAAAAAGACAGCTTAACTTTCGTCAAACCTTTCATAC
TAGCCTTCAATTATAAGGCAAATGATTATGCTACCTTTGCACGGTCAAAGTACCGCGGCC
GTTAAAAAAAATCACTGGGCAGGCCAGACTCTTTATAGTTAGTAAGCAAAGAGCCATGTT
TTTGATAAACAGGCGA

>MN623458_LL6_16S_LIMBAT_LEMBU
TCCGGGTCTGAAATCAGATCACGTAGAATTATTAATGGTCGAACAGACCAACCCTCAA
AAACTTCTGCACCTTTAGGATATTCTAGTCCAACATCGAGGTCACAATCCTTTCTTTCGA
TTAGAACTCCTAAGAAAGATTATGCTGTTATCCCTATGGTAACTAATTCTGATAATCAAA
AAATTTTGGATAAAACATAAAAGTAATTTTAGTACTAGGAAGTTTTTTTGATTCCTA
AGTCGCCCCAACTAAAAATTTAAAAAGATTAGAATTTTTATATATACTTTACTCTATAAT
ATTTTTATAAGCTCAATAGGGTCTTCTTGTCTTTTAGTTATATATAAGCCTTTGCACTT
ATAAGTTAATTTCATTTTACACAAAAAAAGACAGCTTAACTTTCGTCAAACCTTTCATAC
TAGCCTTCAATTATAAGGCAAATGATTATGCTACCTTTGCACGGTCAAAGTACCGCGGCC
GTTAAAAAAAATCACTGGGCAGGCCAGACTCTTTATAGTTAGTAAGCAAAGAGCCATGTT
TTTGTAAAAACAGGGCGA

>MN623459_GC1_16S_GUAR_CEMPEDAK
CCGGTCTGAACTCAGATCACGTAGAATTATTAATGGTCGAACAGACCAACCCTCAA
AAGCTTCTGCACCTTTAGGGTATTCTAGTCCAACATCGAGGTCACAATCCTTTCTTTCGA
TTAGAACTCCTAAGAAAGATTATGCTGTTATCCCTATGGTAACTAATTCTGATAATCAAA
AAATTTTGGATAAAACATAAAAGTAATTTTAATACTAGGAAGTTTTTTTGATTCCTA
AGTCGCCCCAACTAAAAATTTAAAAAGATTAGAATTTTCATATATACCTTACTCCATAAT
ATTTTTATAAGCTCAATAGGGTCTTCTTGTCTTTTAGTCATATATAAGCCTTTGCACTT
ATAAGTTAATTTCATTTTATACAAAAAAAGACAGCCTAACTTTCGTTAAACCTTTCATAC
TAGCCTTCAATTATAAGGCAAATGATTATGCTACCTTTGCACGGTCAAAGTACCGCGGCC
GTTAAAAAAATCACTGGGCAGGCTAGACTCTTTATAATTAATAAACAAAGAGCCATGTT
TTTGAAAAACAGGCGA

>MN623460_GC2_16S_GUAR_CEMPEDAK
TCTGAACTCAGATCACGTAGAATTATTAATGGTCGAACAGACCAACCCTCAA
AAGCTTCTGCACCTTTAGGGTATTCTAGTCCAACATCGAGGTCACAATCCTTTCTTTCGA
TTAGAACTCCTAAGAAAGATTATGCTGTTATCCCTATGGTAACTAATTCTGATAATCAAA
AAATTTTGGATAAAACATAAAAGTAATTTTAATACTAGGAAGTTTTTTTGATTCCTA
AGTCGCCCCAACTAAAAATTTAAAAAGATTAGAATTTTCATATATACCTTACTCCATAAT
ATTTTTATAAGCTCAATAGGGTCTTCTTGTCTTTTAGTCATATATAAGCCTTTGCACTT
ATAAGTTAATTTCATTTTATACAAAAAAAGACAGCCTAACTTTCGTTAAACCTTTCATAC
TAGCCTTCAATTATAAGGCAAATGATTATGCTACCTTTGCACGGTCAAAGTACCGCGGCC
GTTAAAAAAATCACTGGGCAGGCTAGACTCTTTATAATTAATAAACAAAGAGCCATGTT
TTTGATAAACAGGCGA

>MN623461_GC5_16S_GUAR_CEMPEDAK
GTCTGAACTCAGATCACGTAGAATTATTAATGGTCGAACAGACCAACCCTCAA
AAGCTTCTGCACCTTTAGGGTATTCTAGTCCAACATCGAGGTCACAATCCTTTCTTTCGA
TTAGAACTCCTAAGAAAGATTATGCTGTTATCCCTATGGTAACTAATTCTGATAATCAAA
AAATTTTGGATAAAACATAAAAGTAATTTTAATACTAGGAAGTTTTTTTGATTCCTA
AGTCGCCCCAACTAAAAATTTAAAAAGATTAGAATTTTCATATATACCTTACTCCATAAT
ATTTTTATAAGCTCAATAGGGTCTTCTTGTCTTTTAGTCATATATAAGCCTTTGCACTT
ATAAGTTAATTTCATTTTATACAAAAAAAGACAGCCTAACTTTCGTTAAACCTTTCATAC
TAGCCTTCAATTATAAGGCAAATGATTATGCTACCTTTGCACGGTCAAAGTACCGCGGCC
GTTAAAAAAATCACTGGGCAGGCTAGACTCTTTATAATTAATAAACAAAGAGCCATGTT
TTTGAAAAACAGGCGA

>MN623462_GC6_16S_GUAR_CEMPEDAK
CCGGTCTGAACTCAGATCACGTAGAATTATTAATGGTCGAACAGACCAACCCTCAA
AAACTTCTGCACCTTTAGGATATTCTAGTCCAACATCGAGGTCACAATCCTTTCTTTCGA
TTAGAACTCCTAAGAAAGATTATGCTGTTATCCCTATGGTAACTAATTCTGATAATCAAA
AAATTTTGGATAAAACATAAAAGTAATTTTAGTACTAGGAAGTTTTTTTGATTCCTA
AGTCGCCCCAACTAAAAATTTAAAAAGATTAGAATTTTTATATATACTTTACTCTATAAT
ATTTTTATAAGCTCAATAGGGTCTTCTTGTCTTTTAGTTATATATAAGCCTTTGCACTT
ATAAGTTAATTTCATTTTACACAAAAAAAGACAGCTTAACTTTCGTCAAACCTTTCATAC
TAGCCTTCAATTATAAGGCAAATGATTATGCTACCTTTGCACGGTCAAAGTACCGCGGCC
GTTAAAAAAAATCACTGGGCAGGCCAGACTCTTTATAGTTAGTAAGCAAAGAGCCATGTT
TTTGATAAACAGGCG

>MN623463_GC7_16S_GUAR_CEMPEDAK
CCGGTCTGAACTCAGATCACGTAGAATTATTAATGGTCGAACAGACCAACCCTCAA
AAACTTCTGCACCTTTAGGATATTCTAGTCCAACATCGAGGTCACAATCCTTTCTTTCGA
TTAGAACTCCTAAGAAAGATTATGCTGTTATCCCTATGGTAACTAATTCTGATAATCAAA
AAATTTTGGATAAAACATAAAAGTAATTTTAGTACTAGGAAGTTTTTTTGATTCCTA
AGTCGCCCCAACTAAAAATTTAAAAAGATTAGAATTTTTATATATACTTTACTCTATAAT
ATTTTTATAAGCTCAATAGGGTCTTCTTGTCTTTTAGTTATATATAAGCCTTTGCACTT
ATAAGTTAATTTCATTTTACACAAAAAAAGACAGCTTAACTTTCGTCAAACCTTTCATAC
TAGCCTTCAATTATAAGGCAAATGATTATGCTACCTTTGCACGGTCAAAGTACCGCGGCC
GTTAAAAAAAATCACTGGGCAGGCCAGACTCTTTATAGTTAGTAAGCAAAGAGCCATGTT
TTTGATAAACAGGCG

>MN623464_GC8_16S_GUAR_CEMPEDAK
CCGGTCTGAACTCAGATCACGTAGAATTATTAATGGTCGAACAGACCAACCCTCAA
AAACTTCTGCACCTTTAGGATATTCTAGTCCAACATCGAGGTCACAATCCTTTCTTTCGA
TTAGAACTCCTAAGAAAGATTATGCTGTTATCCCTATGGTAACTAATTCTGATAATCAAA
AAATTTTGGATAAAACATAAAAGTAATTTTAGTACTAGGAAGTTTTTTTGATTCCTA
AGTCGCCCCAACTAAAAATTTAAAAAGATTAGAATTTTTATATATACTTTACTCTATAAT
ATTTTTATAAGCTCAATAGGGTCTTCTTGTCTTTTAGTTATATATAAGCCTTTGCACTT
ATAAGTTAATTTCATTTTACACAAAAAAAGACAGCTTAACTTTCGTCAAACCTTTCATAC
TAGCCTTCAATTATAAGGCAAATGATTATGCTACCTTTGCACGGTCAAAGTACCGCGGCC
GTTAAAAAAAATCACTGGGCAGGCCAGACTCTTTATAGTTAGTAAGCAAAGAGCCATGTT
TTTGATAAACAGGCGA

>MN623465_GC11_16S_GUAR_CEMPEDAK
TCCGGGTCTGGAACTCAGATCACGTAGAATTATTAATGGTCGAACAGACCAACCCTCAA
AAGCTTCTGCACCTTTAGGGTATTCTAGTCCAACATCGAGGTCACAATCCTTTCTTTCGA
TTAGAACTCCTAAGAAAGATTATGCTGTTATCCCTATGGTAACTAATTCTGATAATCAAA
AAATTTTGGATAAAACATAAAAGTAATTTTAATACTAGGAAGTTTTTTTGATTCCTA
AGTCGCCCCAACTAAAAATTTAAAAAGATTAGAATTTTCATATATACCTTACTCCATAAT
ATTTTTATAAGCTCAATAGGGTCTTCTTGTCTTTTAGTCATATATAAGCCTTTGCACTT
ATAAGTTAATTTCATTTTATACAAAAAAAGACAGCCTAACTTTCGTTAAACCTTTCATAC
TAGCCTTCAATTATAAGGCAAATGATTATGCTACCTTTGCACGGTCAAAGTACCGCGGCC
GTTAAAAAAATCACTGGGCAGGCTAGACTCTTTATAATTAATAAACAAAGAGCCATGTT

>MN623466_GC18_16S__GUAR_CEMPEDAK
CCGGTCTGAACTCAGATCACGTAGAATTATTAATGGTCGAACAGACCAACCCTCAA
AAACTTCTGCACCTTTAGGATATTCTAGTCCAACATCGAGGTCACAATCCTTTCTTTCGA
TTAGAACTCCTAAGAAAGATTATGCTGTTATCCCTATGGTAACTAATTCTGATAATCAAA
AAATTTTGGATAAAACATAAAAGTAATTTTAGTACTAGGAAGTTTTTTTGATTCCTA
AGTCGCCCCAACTAAAAATTTAAAAAGATTAGAATTTTTATATATACTTTACTCTATAAT
ATTTTTATAAGCTCAATAGGGTCTTCTTGTCTTTTAGTTATATATAAGCCTTTGCACTT
ATAAGTTAATTTCATTTTACACAAAAAAAGACAGCTTAACTTTCGTCAAACCTTTCATAC
TAGCCTTCAATTATAAGGCAAATGATTATGCTACCTTTGCACGGTCAAAGTACCGCGGCC
GTTAAAAAAAATCACTGGGCAGGCCAGACTCTTTATAGTTAGTAAGCAAAGAGCCATGTT
TTTGATAAACAGGCGA

>MN623467_GC20_16S__GUAR_CEMPEDAK
CCGGTCTGAACTCAGATCACGTAGAATTATTAATGGTCGAACAGACCAACCCTCAA
AAACTTCTGCACCTTTAGGATATTCTAGTCCAACATCGAGGTCACAATCCTTTCTTTCGA
TTAGAACTCCTAAGAAAGATTATGCTGTTATCCCTATGGTAACTAATTCTGATAATCAAA
AAATTTTGGATAAAACATAAAAGTAATTTTAGTACTAGGAAGTTTTTTTGATTCCTA
AGTCGCCCCAACTAAAAATTTAAAAAGATTAGAATTTTTATATATACTTTACTCTATAAT
ATTTTTATAAGCTCAATAGGGTCTTCTTGTCTTTTAGTTATATATAAGCCTTTGCACTT
ATAAGTTAATTTCATTTTACACAAAAAAAGACAGCTTAACTTTCGTCAAACCTTTCATAC
TAGCCTTCAATTATAAGGCAAATGATTATGCTACCTTTGCACGGTCAAAGTACCGCGGCC
GTTAAAAAAAATCACTGGGCAGGCCAGACTCTTTATAGTTAGTAAGCAAAGAGCCATGTT
TTTGATAAACAGGCGA

>MN623468_PJ1_16S_PUTRAJAYA
GAAACTCAGATCACGTAGAATTATTAATGGTCGAACAGACCAACCCTCAA
AAACTTCTGCACCTTTAGGATATTCTAGTCCAACATCGAGGTCACAATCCTTTCTTTCGA
TTAGAACTCCTAAGAAAGATTATGCTGTTATCCCTATGGTAACTAATTCTGATAATCAAA
AAATTTTGGATAAAAAACATAAAAGTAATTTTAGTACTAGGAAGTTTTTTTGATTCCTA
AGTCGCCCCAACTAAAAATTTAAAAAGATTAGAATTTTTATATATACTTTACTCTATCAT
ATTTTTATAAGCTCAATAGGGTCTTCTTGTCTTTTAGTTATATATAAGCCTTTGCACTT
ATAAGTTAATTTCATTTTATACAAAAAAAGACAGCTTAACTTTCGTCAAACCTTTCATAC
TAGCCTTCAATTATAAGGCAAATGATTATGCTACCTTTGCACGGTCAAAGTACCGCGGCC
GTTAAAAAAAATCACTGGGCAGGCCAAACTCTTTATAATTAACTAGCAAAGAGCCATGTT
TTTGTAAAACAGGCG

>MN623469_PJ2_16S_PUTRAJAYA
GTCTGAACTCAGATCACGTAGAATTATTAATGGTCGAACAGACCAACCCTCAA
AAGCTTCTGCACCTTTAGGATATTCTAGTCCAACATCGAGGTCACAATCCTTTCTTTCGA
TTAGAACTCCTAAGAAAGATTATGCTGTTATCCCTATGGTAACTAATTCTGATAATCAAA
AAATTTTGGATAAAACATAAAAGTAATTTTAATACTAGGAAGTTTTTTTGATTCCTA
AGTCGCCCCAACTAAAAATTTAAAAAGATTAGAATTTTCATATATACCTTACTCCATAAT
ATTTTTATAAGCTCAATAGGGTCTTCTTGTCTTTTAGTCATATATAAGCCTTTGCACTT
ATAAGTTAATTTCATTTTATACAAAAAAAGACAGCCTAACTTTCGTTAAACCTTTCATAC
TAGCCTTCAATTATAAGGCAAATGATTATGCTACCTTTGCACGGTCAAAGTACCGCGGCC
GTTAAAAAAATCACTGGGCAGGCTAGACTCTTTATAATTAATAAACAAAGAGCCATGTT
T

>MN623470_PJ3_16S_PUTRAJAYA
TCCGGTCTGAAATCAGATCACGTAGAATTATTAATGGTCGAACAGACCAACCCTCAA
AAGCTTCTGCACCTTTAGGATATTCTAGTCCAACATCGAGGTCACAATCCTTTCTTTCGA
TTAGAACTCCTAAGAAAGATTATGCTGTTATCCCTATGGTAACTAATTCTGATAATCAAA
AAATTTTGGATAAAACATAAAAGTAATTTTAATACTAGGAAGTTTTTTTGATTCCTA
AGTCGCCCCAACTAAAAATTTAAAAAGATTAGAATTTTCATATATACCTTACTCCATAAT
ATTTTTATAAGCTCAATAGGGTCTTCTTGTCTTTTAGTCATATATAAGCCTTTGCACTT
ATAAGTTAATTTCATTTTATACAAAAAAAGACAGCCTAACTTTCGTTAAACCTTTCATAC
TAGCCTTCAATTATAAGGCAAATGATTATGCTACCTTTGCACGGTCAAAGTACCGCGGCC
GTTAAAAAAATCACTGGGCAGGCTAGACTCTTTATAATTAATAAACAAAGAGCCATGTT
T

>MN623471_PJ4_16S_PUTRAJAYA
TCCGGTCTGAAATCAGATCACGTAGAATTATTAATGGTCGAACAGACCAACCCTCAA
AAGCTTCTGCACCTTTAGGATATTCTAGTCCAACATCGAGGTCACAATCCTTTCTTTCGA
TTAGAACTCCTAAGAAAGATTATGCTGTTATCCCTATGGTAACTAATTCTGATAATCAAA
AAATTTTGGATAAAACATAAAAGTAATTTTAATACTAGGAAGTTTTTTTGATTCCTA
AGTCGCCCCAACTAAAAATTTAAAAAGATTAGAATTTTCATATATACCTTACTCCATAAT
ATTTTTATAAGCTCAATAGGGTCTTCTTGTCTTTTAGTCATATATAAGCCTTTGCACTT
ATAAGTTAATTTCATTTTATACAAAAAAAGACAGCCTAACTTTCGTTAAACCTTTCATAC
TAGCCTTCAATTATAAGGCAAATGATTATGCTACCTTTGCACGGTCAAAGTACCGCGGCC
GTTAAAAAAATCACTGGGCAGGCTAGACTCTTTATAATTAATAAACAAAGAGCCATGTT
TTTGTAAAAACAGGGCGA

>MN623472_PJ5_16S_PUTRAJAYA
TCCGGTCTGGAATCAGATCACGTAGAATTATTAATGGTCGAACAGACCAACCCTCAA
AAACTTCTGCACCTTTAGGATATTCTAGTCCAACATCGAGGTCACAATCCTTTCTTTCGA
TTAGAACTCCTAAGAAAGATTATGCTGTTATCCCTATGGTAACTAATTCTGATAATCAAA
AAATTTTGGATAAAAAACATAAAAGTAATTTTAGTACTAGGAAGTTTTTTTGATTCCTA
AGTCGCCCCAACTAAAAATTTAAAAAGATTAGAATTTTTATATATACTTTACTCTATCAT
ATTTTTATAAGCTCAATAGGGTCTTCTTGTCTTTTAGTTATATATAAGCCTTTGCACTT
ATAAGTTAATTTCATTTTATACAAAAAAAGACAGCTTAACTTTCGTCAAACCTTTCATAC
TAGCCTTCAATTATAAGGCAAATGATTATGCTACCTTTGCACGGTCAAAGTACCGCGGCC
GTTAAAAAAAATCACTGGGCAGGCCAAACTCTTTATAATTAACTAGCAAAGAGCCATGTT
TTTGTAAAAACAGGCGA

>MN623473_PJ11_16S_PUTRAJAYA
TCCGGTCTGAAATCAGATCACGTAGAATTATTAATGGTCGAACAGACCAACCCTCAA
AAGCTTCTGCACCTTTAGGATATTCTAGTCCAACATCGAGGTCACAATCCTTTCTTTCGA
TTAGAACTCCTAAGAAAGATTATGCTGTTATCCCTATGGTAACTAATTCTGATAATCAAA
AAATTTTGGATAAAACATAAAAGTAATTTTAATACTAGGAAGTTTTTTTGATTCCTA
AGTCGCCCCAACTAAAAATTTAAAAAGATTAGAATTTTCATATATACCTTACTCCATAAT
ATTTTTATAAGCTCAATAGGGTCTTCTTGTCTTTTAGTCATATATAAGCCTTTGCACTT
ATAAGTTAATTTCATTTTATACAAAAAAAGACAGCCTAACTTTCGTTAAACCTTTCATAC
TAGCCTTCAATTATAAGGCAAATGATTATGCTACCTTTGCACGGTCAAAGTACCGCGGCC
GTTAAAAAAATCACTGGGCAGGCTAGACTCTTTATAATTAATAAACAAAGAGCCATGTT
TTTGTAAAACAGGCGA

>MN623474_PJ14_16S_PUTRAJAYA
TCCGGTCTGGAAATCAGATCACGTAGAATTATTAATGGTCGAACAGACCAACCCTCAA
AAACTTCTGCACCTTTAGGATATTCTAGTCCAACATCGAGGTCACAATCCTTTCTTTCGA
TTAGAACTCCTAAGAAAGATTATGCTGTTATCCCTATGGTAACTAATTCTGATAATCAAA
AAATTTTGGATAAAACATAAAAGTAATTTTAGTACTAGGAAGTTTTTTTGATTCCTA
AGTCGCCCCAACTAAAAATTTAAAAAGATTAGAATTTTTATATATACTTTACTCTATAAT
ATTTTTATAAGCTCAATAGGGTCTTCTTGTCTTTTAGTTATATATAAGCCTTTGCACTT
ATAAGTTAATTTCATTTTACACAAAAAAAGACAGCTTAACTTTCGTCAAACCTTTCATAC
TAGCCTTCAATTATAAGGCAAATGATTATGCTACCTTTGCACGGTCAAAGTACCGCGGCC
GTTAAAAAAAATCACTGGGCAGGCCAGACTCTTTATAGTTAGTAAGCAAAGAGCCATGTT
TTTGTAAAAACAGGGCGA

>MN623475_PJ13_16S_PUTRAJAYA
TCCGGGTCTGGAATCAGATCACGTAGAATTATTAATGGTCGAACAGACCAACCCTCAA
AAACTTCTGCACCTTTAGGATATTCTAGTCCAACATCGAGGTCACAATCCTTTCTTTCGA
TTAGAACTCCTAAGAAAGATTATGCTGTTATCCCTATGGTAACTAATTCTGATAATCAAA
AAATTTTGGATAAAAAACATAAAAGTAATTTTAGTACTAGGAAGTTTTTTTGATTCCTA
AGTCGCCCCAACTAAAAATTTAAAAAGATTAGAATTTTTATATATACTTTACTCTATCAT
ATTTTTATAAGCTCAATAGGGTCTTCTTGTCTTTTAGTTATATATAAGCCTTTGCACTT
ATAAGTTAATTTCATTTTATACAAAAAAAGACAGCTTAACTTTCGTCAAACCTTTCATAC
TAGCCTTCAATTATAAGGCAAATGATTATGCTACCTTTGCACGGTCAAAGTACCGCGGCC
GTTAAAAAAAATCACTGGGCAGGCCAAACTCTTTATAATTAACTAGCAAAGAGCCATGTT
TTTGTAAAAACAGGGCGA

>MN623476_PJ15_16S_PUTRAJAYA
TCCGGTCTGAACTCAGATCACGTAGAATTATTAATGGTCGAACAGACCAACCCTCAA
AAGCTTCTGCACCTTTAGGATATTCTAGTCCAACATCGAGGTCACAATCCTTTCTTTCGA
TTAGAACTCCTAAGAAAGATTATGCTGTTATCCCTATGGTAACTAATTCTGATAATCAAA
AAATTTTGGATAAAACATAAAAGTAATTTTAATACTAGGAAGTTTTTTTGATTCCTA
AGTCGCCCCAACTAAAAATTTAAAAAGATTAGAATTTTCATATATACCTTACTCCATAAT
ATTTTTATAAGCTCAATAGGGTCTTCTTGTCTTTTAGTCATATATAAGCCTTTGCACTT
ATAAGTTAATTTCATTTTATACAAAAAAAGACAGCCTAACTTTCGTTAAACCTTTCATAC
TAGCCTTCAATTATAAGGCAAATGATTATGCTACCTTTGCACGGTCAAAGTACCGCGGCC
GTTAAAAAAATCACTGGGCAGGCTAGACTCTTTATAATTAATAAACAAAGAGCCATGTT
TTTGATAAACAGGCGA

>MN623477_PJ16_16S_PUTRAJAYA
TCCGGGTCTGAAATCAGATCACGTAGAATTATTAATGGTCGAACAGACCAACCCTCAA
AAACTTCTGCACCTTTAGGATATTCTAGTCCAACATCGAGGTCACAATCCTTTCTTTCGA
TTAGAACTCCTAAGAAAGATTATGCTGTTATCCCTATGGTAACTAATTCTGATAATCAAA
AAATTTTGGATAAAACATAAAAGTAATTTTAGTACTAGGAAGTTTTTTTGATTCCTA
AGTCGCCCCAACTAAAAATTTAAAAAGATTAGAATTTTTATATATACTTTACTCTATAAT
ATTTTTATAAGCTCAATAGGGTCTTCTTGTCTTTTAGTTATATATAAGCCTTTGCACTT
ATAAGTTAATTTCATTTTACACAAAAAAAGACAGCTTAACTTTCGTCAAACCTTTCATAC
TAGCCTTCAATTATAAGGCAAATGATTATGCTACCTTTGCACGGTCAAAGTACCGCGGCC
GTTAAAAAAAATCACTGGGCAGGCCAGACTCTTTATAGTTAGTAAGCAAAGAGCCATGTT
TTTGTAAAAACAGGGGCGA

>MN623478_PJ20_16S_PUTRAJAYA
TCCGGTCTGAACTCAGATCACGTAGAATTATTAATGGTCGAACAGACCAACCCTCAA
AAACTTCTGCACCTTTAGGATATTCTAGTCCAACATCGAGGTCACAATCCTTTCTTTCGA
TTAGAACTCCTAAGAAAGATTATGCTGTTATCCCTATGGTAACTAATTCTGATAATCAAA
AAATTTTGGATAAAACATAAAAGTAATTTTAGTACTAGGAAGTTTTTTTGATTCCTA
AGTCGCCCCAACTAAAAATTTAAAAAGATTAGAATTTTTATATATACTTTACTCTATAAT
ATTTTTATAAGCTCAATAGGGTCTTCTTGTCTTTTAGTTATATATAAGCCTTTGCACTT
ATAAGTTAATTTCATTTTACACAAAAAAAGACAGCTTAACTTTCGTCAAACCTTTCATAC
TAGCCTTCAATTATAAGGCAAATGATTATGCTACCTTTGCACGGTCAAAGTACCGCGGCC
GTTAAAAAAAATCACTGGGCAGGCCAGACTCTTTATAGTTAGTAAGCAAAGAGCCATGTT
TTTGATAAACAGGCGA

>MN623479_PJ29_16S_PUTRAJAYA
TCCGGTCTGAACTCAGATCACGTAGAATTATTAATGGTCGAACAGACCAACCCTCAA
AAACTTCTGCACCTTTAGGATATTCTAGTCCAACATCGAGGTCACAATCCTTTCTTTCGA
TTAGAACTCCTAAGAAAGATTATGCTGTTATCCCTATGGTAACTAATTCTGATAATCAAA
AAATTTTGGATAAAACATAAAAGTAATTTTAGTACTAGGAAGTTTTTTTGATTCCTA
AGTCGCCCCAACTAAAAATTTAAAAAGATTAGAATTTTTATATATACTTTACTCTATAAT
ATTTTTATAAGCTCAATAGGGTCTTCTTGTCTTTTAGTTATATATAAGCCTTTGCACTT
ATAAGTTAATTTCATTTTACACAAAAAAAGACAGCTTAACTTTCGTCAAACCTTTCATAC
TAGCCTTCAATTATAAGGCAAATGATTATGCTACCTTTGCACGGTCAAAGTACCGCGGCC
GTTAAAAAAATCACTGGGCAGGCCAGACTCTTTATAGTTAGTAAGCAAAGAGCCATGTT
TTTGATAAACAGGCGA

>MN623480_PJ45_16S_PUTRAJAYA
TCCGGTCTGAACTCAGATCACGTAGAATTATTAATGGTCGAACAGACCAACCCTCAA
AAACTTCTGCACCTTTAGGATATTCTAGTCCAACATCGAGGTCACAATCCTTTCTTTCGA
TTAGAACTCCTAAGAAAGATTATGCTGTTATCCCTATGGTAACTAATTCTGATAATCAAA
AAATTTTGGATAAAAAACATAAAAGTAATTTTAGTACTAGGAAGTTTTTTTGATTCCTA
AGTCGCCCCAACTAAAAATTTAAAAAGATTAGAATTTTTATATATACTTTACTCTATCAT
ATTTTTATAAGCTCAATAGGGTCTTCTTGTCTTTTAGTTATATATAAGCCTTTGCACTT
ATAAGTTAATTTCATTTTATACAAAAAAAGACAGCTTAACTTTCGTCAAACCTTTCATAC
TAGCCTTCAATTATAAGGCAAATGATTATGCTACCTTTGCACGGTCAAAGTACCGCGGCC
GTTAAAAAAAATCACTGGGCAGGCCAAACTCTTTATAATTAACTAGCAAAGAGCCATGTT
TTTGATAAACAGGCG
